# Supplementary material for: Differential Resistance of Borrelia burgdorferi Clones to Human Serum-Mediated Killing Does Not Correspond to Their Predicted Invasiveness
Source: Pathogens. 2023 Oct 13;12(10):1238. doi: 10.3390/pathogens12101238 (PMC10609869; doi:10.3390/pathogens12101238)
Supplement: Supplementary file 1 [file pathogens-12-01238-s001.zip]

Archive with 10 entries (10 files):
- Figure_S1.tif
- Figure_S2.tif
- Figure_S3.tif
- Figure_S4.tif
- Figure_S5.tif
- Figure_S6.tif
- Figure_S7.tif
- File_S1.pdf
- File_S2.pdf
- Table_S1.pdf
